# Supplementary material for: Sea Cucumber Egg Oligopeptides Ameliorate Cognitive Impairments and Pathology of Alzheimer’s Disease Through Regulating HDAC3 and BDNF/NT3 via the Microbiota–Gut–Brain Axis
Source: Nutrients. 2025 Jul 14;17(14):2312. doi: 10.3390/nu17142312 (PMC12298608; doi:10.3390/nu17142312)
Supplement: Supplementary file 1 [file nutrients-17-02312-s001.zip]

Archive with 1 entries (1 files):
- nutrients-3702000-supplementary.pdf
